# Supplementary material for: Dimethyl Sulfoxide-Free Cryopreservation of Human Umbilical Cord Mesenchymal Stem Cells Based on Zwitterionic Betaine and Electroporation
Source: Int J Mol Sci. 2021 Jul 12;22(14):7445. doi: 10.3390/ijms22147445 (PMC8306716; doi:10.3390/ijms22147445)
Supplement: Supplementary file 1 [file ijms-22-07445-s001.zip]

Archive with 1 entries (1 files):
- ijms-1269354-Supplementary Materials.pdf
